# Supplementary material for: Fibroblast growth factor 23 and kidney function in patients with type 1 diabetes
Source: PLoS One. 2022 Sep 9;17(9):e0274182. doi: 10.1371/journal.pone.0274182 (PMC9462763; doi:10.1371/journal.pone.0274182)
Supplement: S1 File — (XLSX) [file pone.0274182.s001.xlsx]

## Sheet: Sheet1
No.	Age range	Sex (0=male, 1=female)	Duration (years)	BMI (kg/m2)	sBP (mmHg)	dBP (mmHg)	TDD (U)	TDD/kg (U/kg)	HbA1c (%)	Cre (mg/dl)	eGFR (ml/min/1.73m2)	UACR (mg/gCre)	T-chol (mg/dl)	LDL (mg/dl)	HDL (mg/dl)	TG (mg/dl)	Pi (mg/dL)	TRP	FGF23 (pg/ml)
1	20	1	25.1028	19.7888	88	53	39	0.860927	7.8	0.49	119	11.7925	351	214	106	70	2.9	0.857304	26.9956
2	40	0	0.738889	22.5822	117	71	47	0.681159	7.3	0.78	85.9	10.4577	215	150	55	102	3.3	0.955682	31.1217
3	60	1	20.4611	18.3072	110	55	19	0.473815	8.9	0.64	69.9	26.0518	244	120	99	85	3.4	0.899838	19.6651
4	60	1	4.70278	25.9399	133	85	30	0.490196	8.9	0.75	58.8	12.3347	249	153	64	157	4	0.881549	50.8625
5	40	1	15.1306	26.475	123	63	53	0.789866	8.8	0.6	84.1	17.8937	216	126	61	183	3.2	0.924141	45.8082
6	40	1	9.13333	19.8062	96	58	27	0.59081	9.8	0.57	86.8	11.8867	218	132	74	64	2.4	0.802481	46.727
7	30	0	2.75833	29.6242	109	67	54	0.583153	10.1	0.67	113.3	2.09055	207	119	62	177	2.6	0.89412	15.0868
8	30	0	2.80278	23.6863	94	59	58	0.823864	7.9	0.85	85	4.34191	137	73	49	81	3.5	0.807135	37.0851
9	30	0	27.1611	23.8909	102	60	36	0.5	7.3	0.72	101	6.08165	184	93	73	64	4	0.970947	41.6751
10	20	1	15.1556	25.6931	102	61	29	0.444785	7.8	0.44	146.9	3.28537	180	114	57	87	3.4	0.916825	37.544
11	40	1	17.1556	22.0666	107	52	35	0.572831	8.6	0.61	83.1	1.60879	192	90	91	41	3.3	0.928954	30.6631
12	30	1	31.1556	27.3131	96	63	18	0.237154	7.9	0.64	83.5	2.8298	170	81	72	83	4.2	0.942311	37.0851
13	50	1	3.26111	26.13	126	75	44.1	0.649485	7.2	0.74	64.8	1.14934	192	84	89	56	3.7	0.920779	36.1674
14	30	1	4.24167	21.4258	99	62	38.43	0.693682		0.49	114.7	10.3158	405	261	75	427	3.8	0.935693	31.5803
15	30	0	5.56944	26.2357	105	55	50	0.698324	10.8	0.66	113	12.5057	207	131	61	141	2.3	0.874749	36.1674
16	30	0	26.2472	25.4788	130	68	43	0.662558	9	0.64	114.9	1.27025	198	117	42	307	4.1	0.974881	15.0868
17	40	1	18.775	23.9574	104	62	31	0.499195	7.1	0.65	79.1	1.16386	174	76	77	38	4.4	0.927498	34.791
18	20	1	3.16944	19.7117	102	56	25	0.466418	8.1	0.52	117.8	2.29839	178	64	97	34	4.9	0.906752	25.6206
19	20	1	21.9278	24.8412	104	60	34	0.551053	8.8	0.55	113.6	7.54274	231	117	97	34	4.4	0.872677	36.6262
20	30	1	2.28333	17.6693	99	53	45	1.04651	7.8	0.52	104	4.17671	204	101	91	69	4.1	0.905804	43.971
21	30	1	11.3111	20.7452	105	53	35.65	0.696289	7.8	0.51	112.8	3.42744	159	74	73	57	3.7	0.955283	29.2876
22	20	1	22.9306	21.6494	104	67	36	0.64632	8	0.47	133.2	7.73055	253	131	104	44	4.6	0.970931	26.9956
23	50	0	2.79167	18.0082	111	67	42	0.727903	8.6	0.8	80.6	1.7444	215	123	79	71	3.1	0.916009	30.6631
24	50	1	25.1722	24.2095	120	62	48	0.869565	8.7	0.69	68.8	12.9158	214	137	66	97	3.6	0.963862	64.6617
25	60	1	45.1806	17.6717	144	70	19	0.470297	7.9	0.54	84.2	2.88062	182	83	83	53	3.3	0.957006	31.5803
26	30	0	6.18056	28.0963	122	74	108	1.47743	8.9	0.69	105.8	7.07472	190	109	65	96	3.3	0.849508	38.9208
27	50	1	39.1917	21.3262	95	52	29.38	0.568279	7.6	0.72	64	7.37827	241	125	89	206	4.4	0.79962	36.1674
28	60	1	12.6139	25.4125	112	60	27	0.456853	8.5	0.79	55.3	6.3814	228	123	76	171	5	0.926432	83.0947
29	40	0	45.2028	24.4639	109	69	37	0.558912	6.6	0.68	96.8	3.57003	190	117	53	107	3.3	0.961373	45.3489
30	40	1	24.2833	23.0177	102	62	21	0.379747	9.6	0.59	88.6	36.8292	211	106	92	44	2.5	0.884095	24.2459
31	30	0	9.21667	26.1957	120	65	42	0.59322	6.2	0.82	86.2	1.25602	143	75	56	54	3.7	0.985471	36.6262
32	50	1	1.80556	20.4834	116	70	17.5	0.332068	7.8	0.66	72.7	16.3495	219	86	117	31	3.3	0.795876	35.7086
33	60	1	8.15556	18.3845	121	63	19	0.401691	8.6	0.62	71.7	12.8438	261	122	113	69	3.2	0.856659	26.0789
34	30	0	10.6583	20.4636	113	47	35	0.568182	7.8	0.79	89.8	2.99654	173	89	73	100	3.6	0.889847	42.5934
35	40	1	10.7528	17.9493	102	58	29	0.620985	7.2	0.61	84.2	6.15458	166	67	89	64	3.7	0.899508	74.3342
36	40	1	25.6444	21.401	104	70	33	0.550918	7.3	0.67	75.5	44.8571	181	101	71	50	3.7	0.963259	48.5647
37	40	0	28.2417	26.3549	124	62	35	0.520059	7.5	0.75	91.5	1.16661	173	107	54	69	2.7	0.837719	50.8625
38	20	1	3.66667	20.5196	110	65	22	0.392857	8.8	0.58	99	19.0288	169	69	85	97	3.8	0.936825	22.4133
39	20	0	2.87778	27.4256	118	68	68	1.01493	8.2	0.73	114.2	3.44837	213	116	79	98	4.5	0.929937	58.6793
40	20	0	1.26389	19.6825	118	60	22.5	0.384615	7.2	0.64	130.2	0.306996	187	117	60	68	3	0.946551	16.46
41	20	1	18.1889	23.7559	106	61	62	1.08772	9.7	0.57	107.8	3.431	174	106	61	41	3.4	0.944825	20.1231
42	30	1	16.3	18.4252	108	63	26	0.620525	7.4	0.54	99	4.95946	198	116	68	161	3.4	0.959516	60.9798
43	30	1	11.0972	26.8319	109	67	44	0.689655	7.5	0.5	108.6	0.90237	207	113	85	94	3.4	0.986521	54.9999
44	30	1	18.3667	22.2907	115	61	44	0.655738	8.7	0.62	90.3	7.24521	176	89	77	40	3.1	0.890498	35.2498
45	20	0	13.7861	24.7299	117	63	41	0.591631	6.8	0.82	95.7	1.7331	251	172	55	158	2.8	0.934402	35.2498
46	70	1	5.25278	20.3429	144	84	18	0.367347	7.7	0.78	55.1	28.1116	228	120	88	89	2.6	0.730275	35.7086
47	30	1	9.05	25.2684	98	57	43.35	0.789617	6.8	0.61	86	11.8327	194	100	72	104	3.4	0.817256	26.0789
48	40	1	26.2556	20.7854	123	65	39	0.70018	8.4	0.67	75.5	4.37835	204	106	83	55	3.7	0.821411	28.8292
49	50	1	21.0444	24.3824	120	71	36	0.529412	9.1	0.55	89.2	4.22213	179	92	72	87	3.7	0.899957	37.544
50	20	1	7.25833	22.0753	91	62	34	0.565724	7.8	0.47	124.6	11.7755	215	116	76	109	3	0.921086	43.5118
51	60	0	27.4333	25.8085	102	64	34	0.438144	8	0.93	64	3.69329	199	131	55	94	3	0.925237	104.341
52	70	1	14.2667	30.404	135	70	33	0.502283	8.4	0.5	89.7	11.1853	176	82	71	130	4	0.894737	52.7011
53	50	0	17.2694	23.9377	136	80	34	0.534591	6.2	0.86	72.4	3.19083		136	85	88	2.3	0.910346	35.2498
54	20	1	2.76667	21.3236	100	59	30.5	0.599214	8.1	0.69	81.9	18.5303	191	98	86	33	3.9	0.927239	52.2414
55	20	1	12.275	23.821	117	55	53.7	0.867528	8.4	0.52	120.7	2.26744	181	118	54	106	2.6	0.922963	30.2046
56	60	1	16.425	24.2767	105	62	70	1.26126	8.3	0.53	87	7.1887	181	107	52	249	3.7	0.86539	43.0526
57	50	1	5.18611	18.0494	109	78	16.5	0.377574	7.9	0.61	79.2	3.28107	244	123	102	68	4.1	0.852733	48.1052
58	40	0	11.5917	21.527	135	74	43	0.657492	8.3	0.66	101.2	6.02195	185	95	70	220	4.2	0.906696	60.9798
59	40	1	44.2722	29.9235	142	67	35	0.510949	8.5	0.77	62.5	12.7743	222	127	76	96	2.8	0.857077	52.7011
60	40	1	11.1722	28.8676	120	77	32	0.425532	8	0.51	99.8	0.568397	182	78	88	69	3.5	0.951016	28.8292
61	30	0	13.6028	18.5183	114	72	66	1.10738	8.3	0.8	89.3	0.994338	212	103	101	70	4.3	0.852206	38.4618
62	30	0	25.4306	32.5852	132	78	31	0.321577	8.1	0.72	102.8	7.30257	196	53	44	527	2.9	0.726153	46.2676
63	60	1	22.6028	16.4014	140	83	22	0.56266	7.8	0.63	72.7	3.60982	199	87	95	36	3.1	0.925038	23.3296
64	30	1	24.1111	25.3513	115	62	47	0.789916	7.1	0.48	111.8	0.258392	170	90	56	118	3.3	0.967222	38.0029
65	20	1	14.3667	20.7029	105	59	38	0.785124	7.4	0.59	105.2	1.47261	162	86	69	55	3.3	0.925083	38.0029
66	70	0	49.5361	24.2937	132	73	17	0.25641	7	0.74	77.5	6.05329	187	94	65	120	3.7	0.812872	71.5695
67	50	1	5.29722	16.5329	105	70	26.5	0.651106	7	0.58	83.3	22.5826	168	83	71	77	4.2	0.917365	43.0526
68	40	1	4.46389	25.5659	104	59	37	0.582677	8.4			45.0356					3.1		31.5803
69	50	1	19.6361	19.959	99	63	29	0.559846	7.7			2.81745					2.8		36.1674
70	20	0	2.88611	24.1322	119	68	35	0.532725	6.1			7.72249					4.3		27.4539
71	60	1	15.725	23.9349	123	74	44	0.738255	8.1	0.6	74.7	4.89004	258	168	65	148	4.1	0.873964	70.6481
72	70	0	27.4778	22.4102	124	72	32	0.507132	7	0.64	91.6	0.700737	203	106	71	167	3	0.853286	50.8625
73	40	1	20.4861	23.3736	103	71	30.5	0.541741	7.2	0.61	81.1	6.25518	217	137	77	41	2.8	0.963461	29.7461
74	40	0	13.2361	21.6996	124	72	49	0.742424	7.7	0.84	80.9	1.14561	169	113	51	56	2.7	0.979705	24.2459
75	20	0	8.49167	23.2987	116	60	45	0.693374	8.1	0.77	107.8	1.52713	188	132	49	58	3.6	0.918452	47.1864
76	30	1	9.86944	23.2528	100	51	35	0.572831	8.9	0.63	83	2.70938	181	100	74	53	3.3	0.929556	32.9561
77	40	0	9.36944	22.3382	106	71	32	0.501567	8.1	0.75	89.7	10.8028	189	94	86	50	2.9	0.940834	27.9123
78	30	1	14.6028	19.8325	109	62	40	0.684932	7.5	0.46	122.9	1.62527	206	122	77	48	2.6	0.946107	29.2876
79	40	1	10.9639	32.5438	126	72	73	0.879518	8.9	0.58	87.8	1.01924	179	108	61	71	2.8	0.890052	35.2498
80	20	0	4.03333	25.7949	126	76	21	0.248227	6.4	0.78	99.9	2.14773	195	101	80	50	3.1	0.922705	50.8625
81	30	1	17.4806	21.8195	91	64	16	0.301318	5.9	0.43	126.1	0.0175826	172	81	83	58	3.5	0.933072	32.4975
82	40	0	8.53611	23.8853	116	62	68	1.15646	8.1	0.7	99.4	12.9861	320	89	45	591	3.5	0.834004	54.5401
83	50	1	42.5028	21.2829	122	55	16	0.299625	8.3	0.57	84	9.43749	163	97	52	112	4.5	0.953003	46.727
84	60	1	16.2556	32.0513	124	66	83	1.06547	9.3	0.59	78.5	13.1935	178	102	66	93	2.3	0.92661	32.9561
85	50	1	20.2944	19.1518	114	62	21.5	0.428287	7			13.7314					4.3		35.7086
86	30	1	26.4361	21.1355	92	53	50	0.934579	7.2	0.55	97.8	1.6068	183	93	69	109	3.7	0.945311	38.0029
87	60	1	6.25278	17.2776	90	56	28	0.604752	6.7	0.7	64.2	2.95938	215	136	76	30	3.1	0.827029	30.6631
88	70	0	29.5028	25.3367	118	74	37	0.57187	7.9	0.83	69.7	3.40815	227	143	49	237	3.1	0.858632	36.1674
89	60	1	21.7528	25.4224	125	75	25	0.384615	8.1	0.7	65.1	34.0666	175	94	47	214	3.3	0.89304	30.2046
90	50	0	51.5056	22.9359	130	78	40	0.671141	7.5	0.57	111.3	3.48036	175	85	73	85	2.5	0.929803	38.4618
91	40	0	11.2556	27.3648	134	68	71	0.817972	8	0.79	83.7	3.1505	194	99	40	450	3.1	0.970485	40.2979
92	50	1	6.5	21.6083	112	60	19	0.332168	8.5	0.6	78.2	1.22731	171	87	72	63	3.8	0.918253	30.6631
93	30	1	4.34167	17.4523	109	76	14.4	0.341232	7.8	0.54	101.4	37.7132	174	79	85	32	2.3	0.895382	33.4148
94	50	1	12.0083	20.8172	106	76	17.5	0.319927	8.9	0.53	90.9	21.3909	252	155	75	95	4.1	0.944525	15.5445
95	20	1	27.0972	19.8596	120	64	38	0.657439	7.7	0.61	95.6	10.1951	156	92	56	69	3.6	0.903613	25.6206
96	40	1	45.1083	23.2123	115	56	19.5	0.404564	7.9	0.76	63.7	47.4928	222	100	103	104	5.4	0.892099	154.424
97	50	1	9.00833	24.6598	97	77	23.5	0.408696	7.4	0.55	87.8	13.7343	215	111	85	102	4	0.933488	53.6206
98	40	1	36.3667	21.6871	115	65	17.5	0.339806	8.1	0.61	80.6	6.16624	168	81	75	59	3.1	0.926259	25.1624
99	50	0	8.77778	25.6096	166	88	44	0.625	7.3	0.71	88.4	1.82238	199	120	60	93	3.8	0.93399	54.0803
100	70	0	28.3667	18.51	125	64	18	0.365112	8.3	0.81	69.7	13.6598	202	91	78	185	3.6	0.842888	44.8896
101	60	0	33.5444	20.02	155	73	34	0.610413	7.2	0.64	95	2.1812	177	97	67	83	4.4	0.911229	48.1052
102	70	1	48.5444	26.3886	124	59	26.5	0.480944	8.9	0.65	66	314.016	195	104	73	84	4.2	0.83664	42.1343
103	40	1	9.38056	26.3362	110	83	28	0.41791	7	0.67	73.6	1.49351	156	50	94	27	2.8	0.861759	32.0389
104	50	0	16.5667	23.6846	111	67	51	0.614458	8.1	0.83	74.5	1.34112	167	88	62	123	3.6	0.911782	62.3603
105	50	0	19.2333	24.9616	126	42	44	0.612813	7.9	0.7	89.4	1.92708	230	139	71	91	2.8	0.890101	28.8292
106	50	1	20.0694	23.6713	118	62	30	0.625	7.9	0.56	86.5	9.61697	190	112	71	58	3.4	0.754517	31.5803
107	60	1	5.57222	20.9084	99	52	35.5	0.685328	7.7	0.52	89.7	20.6272	167	82	70	71	3.4	0.882709	29.2876
108	60	0	9.06667	23.0059	115	80	45	0.731707	7.8	0.86	70.7	5.07282	175	52	107	60	2.7	0.73923	80.3272
109	60	0	8.56667	22.6052	124	77	42	0.635401	7.2	0.72	85.8	6.44393	107	59	39	54	3.7	0.966074	92.3257
110	60	0	27.6	22.8364	114	59	26	0.404355	8.3	0.88	67.6	13.0895	163	89	63	43	3.6	0.718017	34.3322
111	50	0	22.575	25.5045	122	84	27	0.378682	8.3	0.81	76.6	8.05656	189	114	60	112	3.7	0.915571	68.8057
112	50	0	19.575	18.5083	143	76	44	0.8413	7.6	0.61	104.9	5.91785	187	101	73	108	2.8	0.923996	23.7877
113	70	1	6.78333	22.5011	124	66	34	0.595447	7.2	0.52	86.6	3.78025	202	102	79	127	3.2	0.796116	43.971
114	50	1	13.475	17.3924	102	57	22	0.45738	7.7	0.63	75.6	9.73261	202	113	76	85	3.6	0.833833	38.9208
115	40	0	13.5917	29.4471	145	78	75	0.762195	7.5	0.61	114.8	13.9398	475	79	31	3318	3.7	0.944609	55.4598
116	60	1	2.59722	22.3394	119	60	19	0.389344	7.5	0.71	62.9	4.35309	187	80	84	91	3.6	0.859554	44.8896
117	40	0	9.62778	25.6834	140	81	51	0.710306	9	0.97	67.3	3.09392	159	88	48	219	2.5	0.802571	36.1674
118	30	1	22.5472	24.9581	104	56	18.75	0.28626	8.8	0.61	91.1	1.55665	223	134	78	54	3.5	0.893349	39.3798
